# Supplementary material for: An Inhibitory Medial Preoptic Circuit Mediates Innate Exploration
Source: Front Neurosci. 2021 Aug 23;15:716147. doi: 10.3389/fnins.2021.716147 (PMC8419349; doi:10.3389/fnins.2021.716147)
Supplement: Supplementary file 5 [file Table_1.XLSX]

## Sheet: Sheet1
Figures	Statistical analysis	# of mice, # of cells
Fig. 1C	Time[F(2,16)=23.972, p<0.001]; Virus[F(1,8)=10.536, p=0.012]; Interaction[F(2,16)=27.724, ***p<0.001]; two-way repeated-measures ANOVA; within OFF_pre, t=0.0323, p=0.975; within ON, t=6.780, ***p<0.001; within OFF_post, t=1.326, p=0.204; post hoc analysis with Holm-Sidak method	n=6( n=3 males; n=3 females) ChR2 ; n=4 (n=1 male; n=3 females) mCherry
Fig. 1D	Time[F(2,16)=6.208, p=0.010]; Virus[F(1,8)=4.421, p=0.069]; Interaction[F(2,16)=6.654, p=0.008]; two-way repeated-measures ANOVA; within OFF_pre, t=0.0289, p=0.977; within ON, t=3.914, ***p<0.001; within OFF_post, t=0.866, p=0.397; post hoc analysis with Holm-Sidak method	n=6( n=3 males; n=3 females) ChR2 ; n=4 (n=1 male; n=3 females) mCherry
Fig. 1F	***p=0.0000833, t(5)=11.607, paired t test	n=6( n=3 males; n=3 females)
Fig. 1G	p=0.361, t(3)=1.074, paired t test	n=4 (n=1 male; n=3 females)
Fig. 1H	p=0.753, t(8)=0.325, Unpaired t test	n=6( n=3 males; n=3 females) ChR2 ; n=4 (n=1 male; n=3 females) mCherry
Fig. 2D	***p<0.001, Z=-3.059, Signed Rank test; paired t test	n=12
Fig. 3B	Time[F(2,16)=7.894, p=0.004]; Virus[F(1,8)=0.0613, p=0.811]; Interaction[F(2,16)=11.787, ***p<0.001]; two-way repeated-measures ANOVA; within OFF_pre, t=1.345, p=0.195; within ON, t=3.309, **p=0.004; within OFF_post, t=1.396, p=0.179; post hoc analysis with Holm-Sidak method	n=7 ( n=4 males; n=3 females) ChR2 ; n=3 (n=1 male; n=2 females) mCherry
Fig. 3C	Time[F(2,16)=6.371, **p=0.009]; Virus[F(1,8)=1.997, p=0.195]; Interaction[F(2,16)=5.643, *p=0.014]; two-way repeated-measures ANOVA; within OFF_pre, t=0.329, p=0.748; within ON, t=2.753, *p=0.017; within OFF_post, t=0.708, p=0.492; post hoc analysis with Holm-Sidak method	n=7 ( n=4 males; n=3 females) ChR2 ; n=3 (n=1 male; n=2 females) mCherry
Fig. 3D	***p=0.000463, t(6)=6.885, paired t test	n=7 ( n=4 males; n=3 females) ChR2
Fig. 3E	p=0.562, t(2)=0.689, paired t test	n=3 (n=1 male; n=2 females)
Fig. 3F	p=0.270, t(8)=1.186, Unpaired t test	n=7 ( n=4 males; n=3 females) ChR2 ; n=3 (n=1 male; n=2 females) mCherry
Fig. 4B	Time[F(2,18)=0.268, p=0.768]; Virus[F(1,9)=0.221, p=0.650]; Interaction[F(2,18)=3.555, *p=0.05]; two-way repeated-measures ANOVA; within OFF_pre, t=1.428, p=0.169; within ON, t=1.201, p=0.245; within OFF_post, t=0.898, p=0.380; post hoc analysis with Holm-Sidak method	n=7 ( n=5 males; n=2 females) NpHR ; n=4 (n=1 male; n=3 females) YFP
Fig. 4C	Time[F(2,18)=0.863, p=0.439]; Virus[F(1,9)=0.822, p=0.388]; Interaction[F(2,18)=0.883, p=0.431]; two-way repeated-measures ANOVA	n=7 ( n=5 males; n=2 females) NpHR ; n=4 (n=1 male; n=3 females) YFP
Fig. 4E	p=0.098, t(6)=1.958, paired t test	n=7 ( n=5 males; n=2 females)
Fig. 4F	p=0.923, t(3)=0.105, paired t test	n=4 (n=1 male; n=3 females)
Fig. 4G	p=0.488, t(9)=0.723, Unpaired t test	n=7 ( n=5 males; n=2 females) NpHR ; n=4 (n=1 male; n=3 females) YFP
Supplementary Fig. 1C	Cluster[F(2,16)=1481.329, p<0.001]; Virus[F(1,8)=32.143, p<0.001]; Interaction[F(2,16)=4.234, p=0.033]; two-way repeated-measures ANOVA; within slow, t=5.903, ***p<0.001; within medium, t=5.442, ***p<0.001; within fast, t=3.652, **p=0.003; post hoc analysis with Holm-Sidak method	n=6( n=3 males; n=3 females) ChR2 ; n=4 (n=1 male; n=3 females) mCherry
Supplementary Fig. 1D	Cluster[F(2,16)=257.533, p<0.001]; Virus[F(1,8)=0.702, p=0.427]; Interaction[F(2,16)=0.304, p=0.742]; two-way repeated-measures ANOVA; within slow, t=0.0458, p=0.964; within medium, t=0.995, p=0.330; within fast, t=0.620, p=0.541; post hoc analysis with Holm-Sidak method	n=6( n=3 males; n=3 females) ChR2 ; n=4 (n=1 male; n=3 females) mCherry
Supplementary Fig. 1E	Cluster[F(2,16)=40.432, p<0.001]; Virus[F(1,8)=+inf, p<0.001]; Interaction[F(2,16)=0.0874, p=0.917]; two-way repeated-measures ANOVA; within slow, t=0.177, p=0.861; within medium, t=0.417, p=0.683; within fast, t=0.239, p=0.814; post hoc analysis with Holm-Sidak method	n=6( n=3 males; n=3 females) ChR2 ; n=4 (n=1 male; n=3 females) mCherry
Supplementary Fig. 1H	Cluster[F(2,16)=157.775, p<0.001]; Virus[F(1,8)=12,542, p=0.008]; Interaction[F(2,16)=5.402, p=0.016]; two-way repeated-measures ANOVA; within slow, t=4.584, ***p<0.001; within medium, t=2.420, *p=0.025; within fast, t=0.633, p=0.534; post hoc analysis with Holm-Sidak method	n=7 ( n=4 males; n=3 females) ChR2 ; n=3 (n=1 male; n=2 females) mCherry
Supplementary Fig. 1I	Cluster[F(2,16)=42.795, p<0.001]; Virus[F(1,8)=0.290, p=0.605]; Interaction[F(2,16)=1.067, p=0.367]; two-way repeated-measures ANOVA; within slow, t=0.626, p=0.537; within medium, t=1.418, p=0.169; within fast, t=0.141, p=0.889; post hoc analysis with Holm-Sidak method	n=7 ( n=4 males; n=3 females) ChR2 ; n=3 (n=1 male; n=2 females) mCherry
Supplementary Fig. 1J	Cluster[F(2,16)=49.587, p<0.001]; Virus[F(1,8)=+inf, p<0.001]; Interaction[F(2,16)=3.984, p=0.039]; two-way repeated-measures ANOVA; within slow, t=1.817, p=0.088; within medium, t=2.779, *p=0.013; within fast, t=0.962, p=0.350; post hoc analysis with Holm-Sidak method	n=7 ( n=4 males; n=3 females) ChR2 ; n=3 (n=1 male; n=2 females) mCherry
Supplementary Fig. 2B	Time[F(2,16)=9.309, p=0.002]; Virus[F(1,8)=5.471, p=0.047]; Interaction[F(2,16)=3.337, p=0.061]; two-way repeated-measures ANOVA; within OFF_pre, t=1.212, p=0.249; within ON, t=3.131, **p=0.009; within OFF_post, t=1.987, p=0.071; post hoc analysis with Holm-Sidak method	n=6( n=3 males; n=3 females) ChR2 ; n=4 (n=1 male; n=3 females) mCherry
Supplementary Fig. 2D	Time[F(2,16)=1.137, p=0.345]; Virus[F(1,8)=2.540, p=0.150]; Interaction[F(2,16)=1.267, p=0.308]; two-way repeated-measures ANOVA	n=7 ( n=4 males; n=3 females) ChR2 ; n=3 (n=1 male; n=2 females) mCherry
Supplementary Fig. 3B	C1_Time[F(5,40)=2.670, p=0.036]; C2_Virus[F(1,8)= 121.086, p<0.001]; C_Interaction[F(5,40)=2.171, p=0.077]; C2_Time[F(5,40)=8.148, p<0.001]; C2_Virus[F(1,8)=67.964, p<0.001]; C2_interaction[F(5,40)=3.307, p=0.014]; C3_Time[F(5,40)=3.005, p=0.021]; C3_Virus[F(1,8)=104.320, p<0.001]; C3_interaction[F(5,40)=1.765, p=0.142]; two-way repeated-measures ANOVA; time within ChR2_C1_5min vs. 10min, t=1.614…	n=6( n=3 males; n=3 females) ChR2 ; n=4 (n=1 male; n=3 females) mCherry
Supplementary Fig. 3C	C1_Time[F(5,40)=2.266, p=0.066]; C1_Virus[F(1,8)= 13.066, p=0.007]; C1_Interaction[F(5,40)=1.463, p=0.224]; C2_Time[F(5,40)=1.782, p=0.139]; C2_Virus[F(1,8)=22.887, p=0.001]; C2_interaction[F(5,40)=0.634, p=0.675]; C3_Time[F(5,40)=0.152, p=0.978]; C3_Virus[F(1,8)=9.834, p=0.014]; C3_interaction[F(5,40)=1.154, p=0.349]; two-way repeated-measures ANOVA; time within ChR2_C1_5min vs. 10min, t=0.525, …	n=7 ( n=4 males; n=3 females) ChR2 ; n=3 (n=1 male; n=2 females) mCherry
Supplementary Fig. 4A	(MPA) ***p=0.000102, t(8)=7.099, Unpaired t test; (MPA-PAG) p=0.262, U=4.000, Mann-Whitney U test	n=6( n=3 males; n=3 females) MPA_ChR2 ; n=4 (n=1 male; n=3 females) MPA_mCherry; n=7 ( n=4 males; n=3 females) MPA-PAG_ChR2 ; n=3 (n=1 male; n=2 females) MPA-PAG_mCherry
Supplementary Fig. 4C	**p=0.035, t(11)=2.404, Unpaired t-test	n=6( n=3 males; n=3 females) MPA ; n=7 ( n=4 males; n=3 females) MPA-PAG
